# Supplementary material for: Active screening and molecular epidemiological characteristics of fecal colonization by carbapenem-resistant Enterobacterales in intensive care unit wards of a tertiary hospital in Shanghai, China
Source: Front Public Health. 2025 Nov 7;13:1668856. doi: 10.3389/fpubh.2025.1668856 (PMC12635915; doi:10.3389/fpubh.2025.1668856)
Supplement: Supplementary file 1 [file Table_1.xlsx]

## Sheet: Details of the 48 local and 185
Genome ID	Genome Name	Kleborate version	Wrapper version	species	species_match	COUNTRY	COLLECTION DATE	contig_count	N50	largest_contig	total_size	ambiguous_bases	QC_warnings	ST	gapA	infB	mdh	pgi	phoE	rpoB	tonB	YbST	Yersiniabactin	ybtS	ybtX	ybtQ	ybtP	ybtA	irp2	irp1	ybtU	ybtT	ybtE	fyuA	spurious_ybt_hits	CbST	Colibactin	clbA	clbB	clbC	clbD	clbE	clbF	clbG	clbH	clbI	clbL	clbM	clbN
65c5e53510bc37d80d4b742f	SAMN37501195	3.1.3	4	Klebsiella pneumoniae	strong	China	2023-04-16	147	169925	367353	5789030	yes (392)	ambiguous_bases	ST11	3	3	1	1	1	1	4	503	ybt 9; ICEKp3	140	11	6	5	1	60	65	9	5	5	11	-	0	-	-	-	-	-	-	-	-	-	-	-	-	-
65c5e53510bc376c1a4b7430	SAMN37501194	3.1.3	4	Klebsiella pneumoniae	strong	China	2023-03-05	135	170991	356035	6025032	yes (480)	ambiguous_bases	ST11	3	3	1	1	1	1	4	503	ybt 9; ICEKp3	140	11	6	5	1	60	65	9	5	5	11	-	0	-	-	-	-	-	-	-	-	-	-	-	-	-
65c495f85f13bbfba7f41451	SAMN34230157	3.1.3	4	Klebsiella pneumoniae	strong	China	2022-06-10	139	108841	270397	5940250	yes (385)	ambiguous_bases	ST11	3	3	1	1	1	1	4	503	ybt 9; ICEKp3	140	11	6	5	1	60	65	9	5	5	11	-	0	-	-	-	-	-	-	-	-	-	-	-	-	-
65c6021a10bc37bd284b8301	SAMN34230156	3.1.3	4	Klebsiella pneumoniae	strong	China	2022-06-09	134	100049	317000	5855419	yes (294)	ambiguous_bases	ST11	3	3	1	1	1	1	4	503-1LV	ybt 9; ICEKp3	140	11	6	5	1	60	65*	9	5	5	11	-	0	-	-	-	-	-	-	-	-	-	-	-	-	-
65c3818b44ae85a0222bb940	SAMN34230153	3.1.3	4	Klebsiella pneumoniae	strong	China	2022-06-06	111	134950	355997	5928557	yes (297)	ambiguous_bases	ST11	3	3	1	1	1	1	4	503	ybt 9; ICEKp3	140	11	6	5	1	60	65	9	5	5	11	-	0	-	-	-	-	-	-	-	-	-	-	-	-	-
65c3818b44ae85f6192bb93e	SAMN34230151	3.1.3	4	Klebsiella pneumoniae	strong	China	2022-06-04	137	104236	355136	5886849	yes (200)	ambiguous_bases	ST11	3	3	1	1	1	1	4	503-2LV	ybt 9; ICEKp3 (truncated)	140	11	6	5	1	60*-0%	65*	9	5	5	11	-	0	-	-	-	-	-	-	-	-	-	-	-	-	-
65c6021a10bc37eeba4b8302	SAMN34230150	3.1.3	4	Klebsiella pneumoniae	strong	China	2022-06-03	117	129494	356182	5942976	yes (393)	ambiguous_bases	ST11	3	3	1	1	1	1	4	503	ybt 9; ICEKp3	140	11	6	5	1	60	65	9	5	5	11	-	0	-	-	-	-	-	-	-	-	-	-	-	-	-
65c495f85f13bbb9cff41450	SAMN34230146	3.1.3	4	Klebsiella pneumoniae	strong	China	2022-05-29	86	176110	339464	5477617	yes (195)	ambiguous_bases	ST11	3	3	1	1	1	1	4	503-1LV	ybt 9; ICEKp3	140	11	6	5	1	60*	65	9	5	5	11	-	0	-	-	-	-	-	-	-	-	-	-	-	-	-
65c34c3a44ae8509932badbd	SAMN34230143	3.1.3	4	Klebsiella pneumoniae	strong	China	2022-05-26	161	160543	352620	5975039	yes (294)	ambiguous_bases	ST11	3	3	1	1	1	1	4	503-1LV	ybt 9; ICEKp3	140	11	6	5	1	305	65	9	5	5	11	-	0	-	-	-	-	-	-	-	-	-	-	-	-	-
6582e074ebb2f70e8cbbdaf8	SAMN31461329	3.1.3	4	Klebsiella pneumoniae	strong	China	2022-03-15	90	191746	484802	5814371	yes (291)	ambiguous_bases	ST11	3	3	1	1	1	1	4	503-1LV	ybt 9; ICEKp3	140	11	6	5	1	305	65	9	5	5	11	-	0	-	-	-	-	-	-	-	-	-	-	-	-	-
65c6021a10bc376c1a4b7d9d	SAMN25184628	3.1.3	4	Klebsiella pneumoniae	strong	China	2021-08-16	137	113551	353175	5908994	yes (94)	ambiguous_bases	ST11	3	3	1	1	1	1	4	503-1LV	ybt 9; ICEKp3	140	11	6	5	1	60	65*	9	5	5	11	-	0	-	-	-	-	-	-	-	-	-	-	-	-	-
65c5e53410bc37f0cc4b70e5	SAMN25184622	3.1.3	4	Klebsiella pneumoniae	strong	China	2021-08-10	106	151839	483418	5814106	yes (297)	ambiguous_bases	ST11	3	3	1	1	1	1	4	503	ybt 9; ICEKp3	140	11	6	5	1	60	65	9	5	5	11	-	0	-	-	-	-	-	-	-	-	-	-	-	-	-
65c6021a10bc370b414b7da6	SAMN25184606	3.1.3	4	Klebsiella pneumoniae	strong	China	2021-08-10	69	274636	629243	5632509	yes (199)	ambiguous_bases	ST15	1	1	1	1	1	1	1	143-3LV	ybt 14; ICEKp12	4	4	5	4	1	294	329	2	4	101	2	-	0	-	-	-	-	-	-	-	-	-	-	-	-	-
65c4cab6b20de0172406f951	SAMN25184605	3.1.3	4	Klebsiella pneumoniae	strong	China	2021-08-09	116	176107	366083	5778555	yes (384)	ambiguous_bases	ST11	3	3	1	1	1	1	4	503	ybt 9; ICEKp3	140	11	6	5	1	60	65	9	5	5	11	-	0	-	-	-	-	-	-	-	-	-	-	-	-	-
65c5e53410bc3720d24b70e8	SAMN25184608	3.1.3	4	Klebsiella pneumoniae	strong	China	2021-08-09	109	176109	708899	5742767	yes (979)	ambiguous_bases	ST11	3	3	1	1	1	1	4	503	ybt 9; ICEKp3	140	11	6	5	1	60	65	9	5	5	11	-	0	-	-	-	-	-	-	-	-	-	-	-	-	-
65c4cab6b20de0fa1f06f94b	SAMN25184620	3.1.3	4	Klebsiella pneumoniae	strong	China	2021-08-09	78	226219	683060	5700111	yes (294)	ambiguous_bases	ST15	1	1	1	1	1	1	1	143-3LV	ybt 14; ICEKp12	4	4	5	4	1	294	329	2	4	101	2	-	0	-	-	-	-	-	-	-	-	-	-	-	-	-
65c5e53410bc37423f4b72c3	SAMN33052393	3.1.3	4	Klebsiella pneumoniae	strong	China	2021-05-30	114	191603	356108	5992025	yes (296)	ambiguous_bases	ST11	3	3	1	1	1	1	4	503	ybt 9; ICEKp3	140	11	6	5	1	60	65	9	5	5	11	-	0	-	-	-	-	-	-	-	-	-	-	-	-	-
65c6021a10bc379aa14b7f90	SAMN28546293	3.1.3	4	Klebsiella pneumoniae	strong	China	2020-12-30	75	193036	392983	5508175	yes (98)	ambiguous_bases	ST11	3	3	1	1	1	1	4	503	ybt 9; ICEKp3	140	11	6	5	1	60	65	9	5	5	11	-	0	-	-	-	-	-	-	-	-	-	-	-	-	-
65c495f75f13bb332ef4114a	SAMN28546396	3.1.3	4	Klebsiella pneumoniae	strong	China	2020-12-29	78	213722	367348	5562083	yes (195)	ambiguous_bases	ST11	3	3	1	1	1	1	4	503	ybt 9; ICEKp3	140	11	6	5	1	60	65	9	5	5	11	-	0	-	-	-	-	-	-	-	-	-	-	-	-	-
65c495f75f13bbcab6f41151	SAMN28546370	3.1.3	4	Klebsiella pneumoniae	strong	China	2020-12-29	106	157041	483430	5855825	yes (393)	ambiguous_bases	ST11	3	3	1	1	1	1	4	503-1LV	ybt 9; ICEKp3	140	11	6	5	1	305	65	9	5	5	11	-	0	-	-	-	-	-	-	-	-	-	-	-	-	-
65c6021a10bc3743184b7fa6	SAMN28546366	3.1.3	4	Klebsiella pneumoniae	strong	China	2020-12-29	78	220154	367348	5564039	yes (193)	ambiguous_bases	ST11	3	3	1	1	1	1	4	503	ybt 9; ICEKp3	140	11	6	5	1	60	65	9	5	5	11	-	0	-	-	-	-	-	-	-	-	-	-	-	-	-
65c6021a10bc37abf54b7fa5	SAMN28546371	3.1.3	4	Klebsiella pneumoniae	strong	China	2020-12-29	108	170647	483417	5854992	yes (194)	ambiguous_bases	ST11	3	3	1	1	1	1	4	503-1LV	ybt 9; ICEKp3	140	11	6	5	1	305	65	9	5	5	11	-	0	-	-	-	-	-	-	-	-	-	-	-	-	-
65c6021a10bc375e494b7f94	SAMN28546254	3.1.3	4	Klebsiella pneumoniae	strong	China	2020-12-21	76	193036	437207	5507857	yes (196)	ambiguous_bases	ST11	3	3	1	1	1	1	4	503	ybt 9; ICEKp3	140	11	6	5	1	60	65	9	5	5	11	-	0	-	-	-	-	-	-	-	-	-	-	-	-	-
65c4cab6b20de0018406fa7d	SAMN28546290	3.1.3	4	Klebsiella pneumoniae	strong	China	2020-12-20	74	193036	392508	5509432	yes (196)	ambiguous_bases	ST11	3	3	1	1	1	1	4	503	ybt 9; ICEKp3	140	11	6	5	1	60	65	9	5	5	11	-	0	-	-	-	-	-	-	-	-	-	-	-	-	-
65c4cab6b20de07ba406fa96	SAMN28546364	3.1.3	4	Klebsiella pneumoniae	strong	China	2020-12-15	113	157547	365315	5855386	yes (389)	ambiguous_bases	ST11	3	3	1	1	1	1	4	503-1LV	ybt 9; ICEKp3	140	11	6	5	1	305	65	9	5	5	11	-	0	-	-	-	-	-	-	-	-	-	-	-	-	-
65c6021a10bc3774734b7fa7	SAMN28546363	3.1.3	4	Klebsiella pneumoniae	strong	China	2020-12-15	108	157399	365315	5855250	yes (194)	ambiguous_bases	ST11	3	3	1	1	1	1	4	503-1LV	ybt 9; ICEKp3	140	11	6	5	1	305	65	9	5	5	11	-	0	-	-	-	-	-	-	-	-	-	-	-	-	-
65c495f75f13bb21bff41152	SAMN28546360	3.1.3	4	Klebsiella pneumoniae	strong	China	2020-12-01	75	220154	425157	5564006	yes (195)	ambiguous_bases	ST11	3	3	1	1	1	1	4	503	ybt 9; ICEKp3	140	11	6	5	1	60	65	9	5	5	11	-	0	-	-	-	-	-	-	-	-	-	-	-	-	-
65c6021a10bc37734c4b7fa9	SAMN28546359	3.1.3	4	Klebsiella pneumoniae	strong	China	2020-12-01	74	263736	367348	5563556	yes (392)	ambiguous_bases	ST11	3	3	1	1	1	1	4	503	ybt 9; ICEKp3	140	11	6	5	1	60	65	9	5	5	11	-	0	-	-	-	-	-	-	-	-	-	-	-	-	-
65c4cab6b20de02a9406fa7e	SAMN28546288	3.1.3	4	Klebsiella pneumoniae	strong	China	2020-11-30	124	176104	367348	5808354	yes (196)	ambiguous_bases	ST11	3	3	1	1	1	1	4	503	ybt 9; ICEKp3	140	11	6	5	1	60	65	9	5	5	11	-	0	-	-	-	-	-	-	-	-	-	-	-	-	-
65c4cab6b20de0b4e006fa83	SAMN28546253	3.1.3	4	Klebsiella pneumoniae	strong	China	2020-11-24	125	192210	367348	5806644	yes (395)	ambiguous_bases	ST11	3	3	1	1	1	1	4	503	ybt 9; ICEKp3	140	11	6	5	1	60	65	9	5	5	11	-	0	-	-	-	-	-	-	-	-	-	-	-	-	-
65c5e53410bc37e82f4b717e	SAMN28546284	3.1.3	4	Klebsiella pneumoniae	strong	China	2020-11-23	120	192930	367746	5807833	yes (486)	ambiguous_bases	ST11	3	3	1	1	1	1	4	503	ybt 9; ICEKp3	140	11	6	5	1	60	65	9	5	5	11	-	0	-	-	-	-	-	-	-	-	-	-	-	-	-
65c4cab6b20de084b606fa9a	SAMN28546252	3.1.3	4	Klebsiella pneumoniae	strong	China	2020-11-19	110	156892	365315	5853772	yes (293)	ambiguous_bases	ST11	3	3	1	1	1	1	4	503-1LV	ybt 9; ICEKp3	140	11	6	5	1	305	65	9	5	5	11	-	0	-	-	-	-	-	-	-	-	-	-	-	-	-
65c495f75f13bb3b80f4114f	SAMN28546338	3.1.3	4	Klebsiella pneumoniae	strong	China	2020-11-17	79	213722	367348	5562947	yes (300)	ambiguous_bases	ST11	3	3	1	1	1	1	4	503	ybt 9; ICEKp3	140	11	6	5	1	60	65	9	5	5	11	-	0	-	-	-	-	-	-	-	-	-	-	-	-	-
65c4cab6b20de032fd06fa8f	SAMN28546340	3.1.3	4	Klebsiella pneumoniae	strong	China	2020-11-17	112	170647	483417	5856762	yes (96)	ambiguous_bases	ST11	3	3	1	1	1	1	4	503-1LV	ybt 9; ICEKp3	140	11	6	5	1	305	65	9	5	5	11	-	0	-	-	-	-	-	-	-	-	-	-	-	-	-
65c5e53410bc37868e4b7182	SAMN28546349	3.1.3	4	Klebsiella pneumoniae	strong	China	2020-11-17	112	156477	484541	5856239	yes (196)	ambiguous_bases	ST11	3	3	1	1	1	1	4	503-1LV	ybt 9; ICEKp3	140	11	6	5	1	305	65	9	5	5	11	-	0	-	-	-	-	-	-	-	-	-	-	-	-	-
65c6021a10bc3767ba4b7faa	SAMN28546356	3.1.3	4	Klebsiella pneumoniae	strong	China	2020-11-17	106	170535	483417	5854741	yes (483)	ambiguous_bases	ST11	3	3	1	1	1	1	4	503-1LV	ybt 9; ICEKp3	140	11	6	5	1	305	65	9	5	5	11	-	0	-	-	-	-	-	-	-	-	-	-	-	-	-
65c495f75f13bb15cef41145	SAMN28546280	3.1.3	4	Klebsiella pneumoniae	strong	China	2020-11-09	101	203336	392495	5703081	yes (291)	ambiguous_bases	ST11	3	3	1	1	1	1	4	503-1LV	ybt 9; ICEKp3	140	11	6	5	1	60*	65	9	5	5	11	-	0	-	-	-	-	-	-	-	-	-	-	-	-	-
65c4cab6b20de0538506fa7f	SAMN28546281	3.1.3	4	Klebsiella pneumoniae	strong	China	2020-11-09	102	203336	392495	5702171	yes (197)	ambiguous_bases	ST11	3	3	1	1	1	1	4	503-1LV	ybt 9; ICEKp3	140	11	6	5	1	60*	65	9	5	5	11	-	0	-	-	-	-	-	-	-	-	-	-	-	-	-
65c495f75f13bb5036f41146	SAMN28546279	3.1.3	4	Klebsiella pneumoniae	strong	China	2020-11-03	83	203877	367064	5530394	yes (98)	ambiguous_bases	ST11	3	3	1	1	1	1	4	503	ybt 9; ICEKp3	140	11	6	5	1	60	65	9	5	5	11	-	0	-	-	-	-	-	-	-	-	-	-	-	-	-
65c6021a10bc3729f54b7fa1	SAMN28546378	3.1.3	4	Klebsiella pneumoniae	strong	China	2020-11-03	113	151835	365363	5781110	yes (293)	ambiguous_bases	ST11	3	3	1	1	1	1	4	503-1LV	ybt 9; ICEKp3	140	11	6	5	1	305	65	9	5	5	11	-	0	-	-	-	-	-	-	-	-	-	-	-	-	-
65c495f75f13bb9780f41147	SAMN28546278	3.1.3	4	Klebsiella pneumoniae	strong	China	2020-10-26	104	203335	392495	5694976	yes (195)	ambiguous_bases	ST11	3	3	1	1	1	1	4	503-1LV	ybt 9; ICEKp3	140	11	6	5	1	60*	65	9	5	5	11	-	0	-	-	-	-	-	-	-	-	-	-	-	-	-
65c6021a10bc3756f84b7fa4	SAMN28546375	3.1.3	4	Klebsiella pneumoniae	strong	China	2020-10-21	79	213722	367348	5564690	yes (290)	ambiguous_bases	ST11	3	3	1	1	1	1	4	503	ybt 9; ICEKp3	140	11	6	5	1	60	65	9	5	5	11	-	0	-	-	-	-	-	-	-	-	-	-	-	-	-
65c6021a10bc37715b4b7f8b	SAMN28546318	3.1.3	4	Klebsiella pneumoniae	strong	China	2020-10-21	81	213722	425170	5565586	yes (294)	ambiguous_bases	ST11	3	3	1	1	1	1	4	503	ybt 9; ICEKp3	140	11	6	5	1	60	65	9	5	5	11	-	0	-	-	-	-	-	-	-	-	-	-	-	-	-
65c6021a10bc3798ae4b7f87	SAMN28546328	3.1.3	4	Klebsiella pneumoniae	strong	China	2020-10-21	109	157041	483213	5782461	yes (193)	ambiguous_bases	ST11	3	3	1	1	1	1	4	503-1LV	ybt 9; ICEKp3	140	11	6	5	1	305	65	9	5	5	11	-	0	-	-	-	-	-	-	-	-	-	-	-	-	-
65c5e53410bc373eb64b7245	SAMN29761330	3.1.3	4	Klebsiella pneumoniae	strong	China	2020-09-29	61	275114	585030	5549338	yes (297)	ambiguous_bases	ST15	1	1	1	1	1	1	1	143-3LV	ybt 14; ICEKp12	4	4	5	4	1	294	329	2	4	101	2	-	0	-	-	-	-	-	-	-	-	-	-	-	-	-
65c495f85f13bb1107f4125f	SAMN29714561	3.1.3	4	Klebsiella pneumoniae	strong	China	2020-09-24	79	274492	585014	5596538	yes (391)	ambiguous_bases	ST15	1	1	1	1	1	1	1	143-3LV	ybt 14; ICEKp12	4	4	5	4	1	294	329	2	4	101	2	-	0	-	-	-	-	-	-	-	-	-	-	-	-	-
65c229025fef0dd266801fe6	SAMD00498908	3.1.3	4	Klebsiella pneumoniae	strong	Japan	2020-07-01	86	316821	966173	5661696	yes (296)	ambiguous_bases	ST15	1	1	1	1	1	1	1	0	-	-	-	-	-	-	-	-	-	-	-	-	-	0	-	-	-	-	-	-	-	-	-	-	-	-	-
65c229025fef0d3bb1801fea	SAMD00498917	3.1.3	4	Klebsiella pneumoniae	strong	Japan	2020-06-24	86	316821	640523	5663454	yes (199)	ambiguous_bases	ST15	1	1	1	1	1	1	1	0	-	-	-	-	-	-	-	-	-	-	-	-	-	0	-	-	-	-	-	-	-	-	-	-	-	-	-
65ca2ff0e03504d2111941f2	SAMD00498916	3.1.3	4	Klebsiella pneumoniae	strong	Japan	2020-06-22	92	317089	847679	5775098	yes (198)	ambiguous_bases	ST15	1	1	1	1	1	1	1	0	-	-	-	-	-	-	-	-	-	-	-	-	-	0	-	-	-	-	-	-	-	-	-	-	-	-	-
65c229025fef0d7ef9801fe8	SAMD00498914	3.1.3	4	Klebsiella pneumoniae	strong	Japan	2020-06-21	92	240380	660869	5775383	yes (296)	ambiguous_bases	ST15	1	1	1	1	1	1	1	0	-	-	-	-	-	-	-	-	-	-	-	-	-	0	-	-	-	-	-	-	-	-	-	-	-	-	-
65ca2ff0e03504bb431941f1	SAMD00498913	3.1.3	4	Klebsiella pneumoniae	strong	Japan	2020-06-17	95	225312	508011	5773136	yes (296)	ambiguous_bases	ST15	1	1	1	1	1	1	1	0	-	-	-	-	-	-	-	-	-	-	-	-	-	0	-	-	-	-	-	-	-	-	-	-	-	-	-
65c4ec6a5f13bb43d4f41d3d	SAMD00498911	3.1.3	4	Klebsiella pneumoniae	strong	Japan	2020-06-16	95	261920	585228	5773505	yes (300)	ambiguous_bases	ST15	1	1	1	1	1	1	1	0	-	-	-	-	-	-	-	-	-	-	-	-	-	0	-	-	-	-	-	-	-	-	-	-	-	-	-
65c6021a10bc3742a14b816d	SAMN29714560	3.1.3	4	Klebsiella pneumoniae	strong	China	2020-06-01	76	345926	629142	5599643	yes (96)	ambiguous_bases	ST15	1	1	1	1	1	1	1	143-3LV	ybt 14; ICEKp12	4	4	5	4	1	294	329	2	4	101	2	-	0	-	-	-	-	-	-	-	-	-	-	-	-	-
65c6021a10bc3773344b81b9	SAMN32407511	3.1.3	4	Klebsiella pneumoniae	strong	China	2020-05-07	79	345926	629142	5599618	yes (97)	ambiguous_bases	ST15	1	1	1	1	1	1	1	143-3LV	ybt 14; ICEKp12	4	4	5	4	1	294	329	2	4	101	2	-	0	-	-	-	-	-	-	-	-	-	-	-	-	-
65c34c3944ae85a28d2bac99	SAMN29714557	3.1.3	4	Klebsiella pneumoniae	strong	China	2020-05-06	78	345926	629070	5598112	yes (198)	ambiguous_bases	ST15	1	1	1	1	1	1	1	143-3LV	ybt 14; ICEKp12	4	4	5	4	1	294	329	2	4	101	2	-	0	-	-	-	-	-	-	-	-	-	-	-	-	-
65c34c3944ae850c7b2bac9b	SAMN29714558	3.1.3	4	Klebsiella pneumoniae	strong	China	2020-05-05	76	274464	584931	5597558	yes (297)	ambiguous_bases	ST15	1	1	1	1	1	1	1	143-3LV	ybt 14; ICEKp12	4	4	5	4	1	294	329	2	4	101	2	-	0	-	-	-	-	-	-	-	-	-	-	-	-	-
65c6021810bc372e764b77fc	SAMD00498636	3.1.3	4	Klebsiella pneumoniae	strong	Japan	2020-02-02	269	53014	198413	5875716	yes (296)	ambiguous_bases	ST11	3	3	1	1	1	1	4	503	ybt 9; ICEKp3	140	11	6	5	1	60	65	9	5	5	11	-	0	-	-	-	-	-	-	-	-	-	-	-	-	-
65ca2ff0e03504394a1941fb	SAMD00498995	3.1.3	4	Klebsiella pneumoniae	strong	Japan	2020-01-28	80	250165	535890	5450494	yes (100)	ambiguous_bases	ST15	1	1	1	1	1	1	1	0	-	-	-	-	-	-	-	-	-	-	-	-	-	0	-	-	-	-	-	-	-	-	-	-	-	-	-
62ac982c289af200293b0d53	SAMN26369270	3.1.3	4	Klebsiella pneumoniae	strong	Australia	2020-01-01	215	139644	363940	5832651	yes (2081)	ambiguous_bases	ST11	3	3	1	1	1	1	4	0	-	-	-	-	-	-	-	-	-	-	-	-	-	0	-	-	-	-	-	-	-	-	-	-	-	-	-
65ca2ff0e035040e1e1941ed	SAMD00498883	3.1.3	4	Klebsiella pneumoniae	strong	Japan	2019-10-03	75	316320	799042	5492610	no	-	ST15	1	1	1	1	1	1	1	0	-	-	-	-	-	-	-	-	-	-	-	-	-	0	-	-	-	-	-	-	-	-	-	-	-	-	-
65ca2ff0e03504b91d1941eb	SAMD00498881	3.1.3	4	Klebsiella pneumoniae	strong	Japan	2019-09-25	103	285100	536105	5592271	yes (298)	ambiguous_bases	ST15	1	1	1	1	1	1	1	0	-	-	-	-	-	-	-	-	-	-	-	-	-	0	-	-	-	-	-	-	-	-	-	-	-	-	-
65c6021810bc373b7f4b7823	SAMD00500795	3.1.3	4	Klebsiella pneumoniae	strong	Japan	2019-09-03	108	151723	334678	5485551	no	-	ST15	1	1	1	1	1	1	1	0	-	-	-	-	-	-	-	-	-	-	-	-	-	0	-	-	-	-	-	-	-	-	-	-	-	-	-
65c5e53410bc372a6b4b712c	SAMN26994005	3.1.3	4	Klebsiella pneumoniae	strong	China	2019-08-24	129	216194	421432	5682524	yes (383)	ambiguous_bases	ST11	3	3	1	1	1	1	4	503	ybt 9; ICEKp3	140	11	6	5	1	60	65	9	5	5	11	-	0	-	-	-	-	-	-	-	-	-	-	-	-	-
65ca2ff0e035043fdd1942a7	SAMD00500787	3.1.3	4	Klebsiella pneumoniae	strong	Japan	2019-08-06	108	167667	429695	5519671	yes (98)	ambiguous_bases	ST15	1	1	1	1	1	1	1	0	-	-	-	-	-	-	-	-	-	-	-	-	-	0	-	-	-	-	-	-	-	-	-	-	-	-	-
65c5e53410bc3788e44b70f0	SAMN25413113	3.1.3	4	Klebsiella pneumoniae	strong	China	2019-08-02	108	191381	392495	5842340	yes (196)	ambiguous_bases	ST11	3	3	1	1	1	1	4	503-1LV	ybt 9; ICEKp3	140	11	6	5*	1	60	65	9	5	5	11	-	0	-	-	-	-	-	-	-	-	-	-	-	-	-
65c5e53410bc3726314b70f1	SAMN25413112	3.1.3	4	Klebsiella pneumoniae	strong	China	2019-07-27	111	191381	392020	5842082	yes (397)	ambiguous_bases	ST11	3	3	1	1	1	1	4	503-1LV	ybt 9; ICEKp3	140	11	6	5*	1	60	65	9	5	5	11	-	0	-	-	-	-	-	-	-	-	-	-	-	-	-
65c6021a10bc37dcee4b7dab	SAMN25413066	3.1.3	4	Klebsiella pneumoniae	strong	China	2019-07-19	75	237565	601358	5610998	yes (1181)	ambiguous_bases	ST15	1	1	1	1	1	1	1	143-3LV	ybt 14; ICEKp12	4	4	5	4	1	294	329	2	4	101	2	-	0	-	-	-	-	-	-	-	-	-	-	-	-	-
62ac978f289af200293af5e1	SAMN22136681	3.1.3	4	Klebsiella pneumoniae	strong	China	2019-07-05	115	193033	367348	5712318	yes (485)	ambiguous_bases	ST11	3	3	1	1	1	1	4	503	ybt 9; ICEKp3	140	11	6	5	1	60	65	9	5	5	11	-	0	-	-	-	-	-	-	-	-	-	-	-	-	-
65c5e53410bc37e7014b736c	SAMN35578116	3.1.3	4	Klebsiella pneumoniae	strong	China	2019-06-14	146	176002	391117	5877164	yes (667)	ambiguous_bases	ST11	3	3	1	1	1	1	4	503	ybt 9; ICEKp3	140	11	6	5	1	60	65	9	5	5	11	-	0	-	-	-	-	-	-	-	-	-	-	-	-	-
62ac97e5289af200293b02e1	SAMN24502647	3.1.3	4	Klebsiella pneumoniae	strong	China	2019-05-06	127	151786	665814	5964860	yes (392)	ambiguous_bases	ST11	3	3	1	1	1	1	4	0	-	-	-	-	-	-	-	-	-	-	-	-	-	0	-	-	-	-	-	-	-	-	-	-	-	-	-
62ac9790289af200293af5ef	SAMN22136674	3.1.3	4	Klebsiella pneumoniae	strong	China	2019-04-29	111	166092	392378	5753803	yes (589)	ambiguous_bases	ST11	3	3	1	1	1	1	4	503	ybt 9; ICEKp3	140	11	6	5	1	60	65	9	5	5	11	-	0	-	-	-	-	-	-	-	-	-	-	-	-	-
65c229025fef0d3740801fe4	SAMD00498892	3.1.3	4	Klebsiella pneumoniae	strong	Japan	2019-04-25	182	69866	168849	5517385	yes (200)	ambiguous_bases	ST15	1	1	1	1	1	1	1	0	-	-	-	-	-	-	-	-	-	-	-	-	-	0	-	-	-	-	-	-	-	-	-	-	-	-	-
65c3818b44ae8523f32bb9b3	SAMN35578115	3.1.3	4	Klebsiella pneumoniae	strong	China	2019-04-20	85	203336	367291	5523243	yes (97)	ambiguous_bases	ST11	3	3	1	1	1	1	4	503	ybt 9; ICEKp3	140	11	6	5	1	60	65	9	5	5	11	-	0	-	-	-	-	-	-	-	-	-	-	-	-	-
65c5e53410bc37a8704b736e	SAMN35578104	3.1.3	4	Klebsiella pneumoniae	strong	China	2019-04-15	116	192210	367348	5733410	yes (290)	ambiguous_bases	ST11	3	3	1	1	1	1	4	503-1LV	ybt 9; ICEKp3	140	11	6	5	1	60	65*	9	5	5	11	-	0	-	-	-	-	-	-	-	-	-	-	-	-	-
658026675b0def1edb898a54	SAMEA12940480	3.1.3	4	Klebsiella pneumoniae	strong	Spain	2019-04-03	60	205560	507495	5443477	yes (1089)	ambiguous_bases	ST15	1	1	1	1	1	1	1	0	-	-	-	-	-	-	-	-	-	-	-	-	-	0	-	-	-	-	-	-	-	-	-	-	-	-	-
65c6021a10bc3738f74b7da8	SAMN25413105	3.1.3	4	Klebsiella pneumoniae	strong	China	2019-03-24	77	247033	612114	5589645	yes (484)	ambiguous_bases	ST15	1	1	1	1	1	1	1	143-3LV	ybt 14; ICEKp12	4	4	5	4	1	294	329	2	4	101	2	-	0	-	-	-	-	-	-	-	-	-	-	-	-	-
658026675b0def463d898abb	SAMEA12940639	3.1.3	4	Klebsiella pneumoniae	strong	Spain	2019-03-20	69	194037	418539	5220789	yes (494)	ambiguous_bases	ST15	1	1	1	1	1	1	1	0	-	-	-	-	-	-	-	-	-	-	-	-	-	0	-	-	-	-	-	-	-	-	-	-	-	-	-
65c5e53410bc37aac64b7132	SAMN26993996	3.1.3	4	Klebsiella pneumoniae	strong	China	2019-03-17	137	176074	374930	5899129	yes (292)	ambiguous_bases	ST11	3	3	1	1	1	1	4	503	ybt 9; ICEKp3	140	11	6	5	1	60	65	9	5	5	11	-	0	-	-	-	-	-	-	-	-	-	-	-	-	-
6582e073ebb2f73fadbbd4cb	SAMEA12940717	3.1.3	4	Klebsiella pneumoniae	strong	Spain	2019-03-06	75	192352	541407	5517224	yes (882)	ambiguous_bases	ST15	1	1	1	1	1	1	1	0	-	-	-	-	-	-	-	-	-	-	-	-	-	0	-	-	-	-	-	-	-	-	-	-	-	-	-
624c72c398030c9066449d21	SAMN20033589	3.1.3	4	Klebsiella pneumoniae	strong	Australia	2019-01-01	101	215347	473309	5935338	yes (300)	ambiguous_bases	ST15	1	1	1	1	1	1	1	0	-	-	-	-	-	-	-	-	-	-	-	-	-	0	-	-	-	-	-	-	-	-	-	-	-	-	-
62ac979a289af200293af78f	SAMN22896386	3.1.3	4	Klebsiella pneumoniae	strong	USA	2019-01-01	80	219383	778756	5667268	yes (296)	ambiguous_bases	ST11	3	3	1	1	1	1	4	0	-	-	-	-	-	-	-	-	-	-	-	-	-	0	-	-	-	-	-	-	-	-	-	-	-	-	-
65c495f75f13bbf8bdf41111	SAMN26993972	3.1.3	4	Klebsiella pneumoniae	strong	China	2018-12-27	113	178877	396196	5996966	yes (295)	ambiguous_bases	ST11	3	3	1	1	1	1	4	503	ybt 9; ICEKp3	140	11	6	5	1	60	65	9	5	5	11	-	0	-	-	-	-	-	-	-	-	-	-	-	-	-
65c3818b44ae85f1b92bb9b5	SAMN35578108	3.1.3	4	Klebsiella pneumoniae	strong	China	2018-12-12	77	203335	367348	5517976	yes (393)	ambiguous_bases	ST11	3	3	1	1	1	1	4	503	ybt 9; ICEKp3	140	11	6	5	1	60	65	9	5	5	11	-	0	-	-	-	-	-	-	-	-	-	-	-	-	-
62ac9843289af200293b1119	SAMN26422417	3.1.3	4	Klebsiella pneumoniae	strong	Turkey	2018-11-28	80	191406	454632	5473896	yes (1284)	ambiguous_bases	ST15	1	1	1	1	1	1	1	448-3LV	ybt 16; ICEKp12 (truncated)	100	15*	5	4	11	353*-47%	422	2	11	4	210	-	0	-	-	-	-	-	-	-	-	-	-	-	-	-
62ac9791289af200293af611	SAMN22136657	3.1.3	4	Klebsiella pneumoniae	strong	China	2018-11-16	78	268573	628231	5573925	yes (496)	ambiguous_bases	ST15	1	1	1	1	1	1	1	143-3LV	ybt 14; ICEKp12	4	4	5	4	1	294	329	2	4	101	2	-	0	-	-	-	-	-	-	-	-	-	-	-	-	-
65c3818b44ae8540122bb9b0	SAMN35578093	3.1.3	4	Klebsiella pneumoniae	strong	China	2018-11-13	115	193036	367348	5715314	yes (294)	ambiguous_bases	ST11	3	3	1	1	1	1	4	503	ybt 9; ICEKp3	140	11	6	5	1	60	65	9	5	5	11	-	0	-	-	-	-	-	-	-	-	-	-	-	-	-
5f494b51f87f391fe491e7d1	SAMN12618108	3.1.3	4	Klebsiella pneumoniae	strong	China	2018-09-04	276	203881	355137	5950830	yes (192)	ambiguous_bases	ST11	3	3	1	1	1	1	4	503	ybt 9; ICEKp3	140	11	6	5	1	60	65	9	5	5	11	-	0	-	-	-	-	-	-	-	-	-	-	-	-	-
5f48d5d3677a555bca246ec0	SAMN12618104	3.1.3	4	Klebsiella pneumoniae	strong	China	2018-08-23	241	191953	355137	5899861	yes (96)	ambiguous_bases	ST11	3	3	1	1	1	1	4	503-1LV	ybt 9; ICEKp3	140	11	6	5	1	305	65	9	5	5	11	-	0	-	-	-	-	-	-	-	-	-	-	-	-	-
5f485cdff87f392aa691cbe9	SAMEA5951263	3.1.3	4	Klebsiella pneumoniae	strong	Brazil	2018-08-01	102	205247	470891	5841204	yes (879)	ambiguous_bases	ST11	3	3	1	1	1	1	4	346	ybt 0; ICEKp10	48	15	5	94	60	181	200	50	11	4	84	-	17	clb 3	2	10	2	2	2	2	2	8	2	2	2	2
5f488b90f87f395a1391d7b7	SAMEA5951268	3.1.3	4	Klebsiella pneumoniae	strong	Brazil	2018-08-01	96	137328	292112	5855009	yes (791)	ambiguous_bases	ST11	3	3	1	1	1	1	4	346	ybt 0; ICEKp10	48	15	5	94	60	181	200	50	11	4	84	-	17	clb 3	2	10	2	2	2	2	2	8	2	2	2	2
5f48eae8677a559c9e24705d	SAMEA5951267	3.1.3	4	Klebsiella pneumoniae	strong	Brazil	2018-08-01	106	183519	435162	5841888	yes (786)	ambiguous_bases	ST11	3	3	1	1	1	1	4	346	ybt 0; ICEKp10	48	15	5	94	60	181	200	50	11	4	84	-	17	clb 3	2	10	2	2	2	2	2	8	2	2	2	2
5f493432677a551fc92476b4	SAMEA5951293	3.1.3	4	Klebsiella pneumoniae	strong	Brazil	2018-08-01	98	163571	467982	5859753	yes (884)	ambiguous_bases	ST11	3	3	1	1	1	1	4	346	ybt 0; ICEKp10	48	15	5	94	60	181	200	50	11	4	84	-	17	clb 3	2	10	2	2	2	2	2	8	2	2	2	2
5f494fcc64435ffe0b74724d	SAMEA5951254	3.1.3	4	Klebsiella pneumoniae	strong	Brazil	2018-08-01	101	129406	383833	5907695	yes (786)	ambiguous_bases	ST11	3	3	1	1	1	1	4	346	ybt 0; ICEKp10	48	15	5	94	60	181	200	50	11	4	84	-	17	clb 3	2	10	2	2	2	2	2	8	2	2	2	2
5f4a00ecf87f390ca291f5cc	SAMEA5951284	3.1.3	4	Klebsiella pneumoniae	strong	Brazil	2018-08-01	93	198233	434574	5854279	yes (782)	ambiguous_bases	ST11	3	3	1	1	1	1	4	346	ybt 0; ICEKp10	48	15	5	94	60	181	200	50	11	4	84	-	17	clb 3	2	10	2	2	2	2	2	8	2	2	2	2
5f4a1f6964435f13be7482ef	SAMEA5951312	3.1.3	4	Klebsiella pneumoniae	strong	Brazil	2018-08-01	105	168290	470912	5842177	yes (1280)	ambiguous_bases	ST11	3	3	1	1	1	1	4	346	ybt 0; ICEKp10	48	15	5	94	60	181	200	50	11	4	84	-	17	clb 3	2	10	2	2	2	2	2	8	2	2	2	2
658026675b0def4ea2898c44	SAMEA14430915	3.1.3	4	Klebsiella pneumoniae	strong	Spain	2018-04-11	119	94270	353841	5370313	yes (206)	ambiguous_bases	ST15	1	1	1	1	1	1	1	0	-	-	-	-	-	-	-	-	-	-	-	-	-	0	-	-	-	-	-	-	-	-	-	-	-	-	-
624c75bc37ff7c68c424d143	SAMN20834160	3.1.3	4	Klebsiella pneumoniae	strong	China	2018-02-27	125	274495	712750	5664724	no	-	ST15	1	1	1	1	1	1	1	0	-	-	-	-	-	-	-	-	-	-	-	-	-	0	-	-	-	-	-	-	-	-	-	-	-	-	-
624c75bc37ff7c662324d145	SAMN20834163	3.1.3	4	Klebsiella pneumoniae	strong	China	2018-02-07	119	274495	712750	5662790	no	-	ST15	1	1	1	1	1	1	1	0	-	-	-	-	-	-	-	-	-	-	-	-	-	0	-	-	-	-	-	-	-	-	-	-	-	-	-
624c68f537ff7c7da224bff2	SAMN19016165	3.1.3	4	Klebsiella pneumoniae	strong	China	2018-01-01	83	250748	585106	5608353	yes (687)	ambiguous_bases	ST15	1	1	1	1	1	1	1	143-3LV	ybt 14; ICEKp12	4	4	5	4	1	294	329	2	4	101	2	-	0	-	-	-	-	-	-	-	-	-	-	-	-	-
624c68f537ff7cc33924bfce	SAMN19015979	3.1.3	4	Klebsiella pneumoniae	strong	China	2018-01-01	71	225128	773336	5614948	yes (195)	ambiguous_bases	ST15	1	1	1	1	1	1	1	143-3LV	ybt 14; ICEKp12	4	4	5	4	1	294	329	2	4	101	2	-	0	-	-	-	-	-	-	-	-	-	-	-	-	-
624c6ec237ff7c1d7224c90a	SAMN19015991	3.1.3	4	Klebsiella pneumoniae	strong	China	2018-01-01	82	211654	773920	5697332	yes (393)	ambiguous_bases	ST15	1	1	1	1	1	1	1	143-3LV	ybt 14; ICEKp12	4	4	5	4	1	294	329	2	4	101	2	-	0	-	-	-	-	-	-	-	-	-	-	-	-	-
624c6ec237ff7c39c524c888	SAMN19015951	3.1.3	4	Klebsiella pneumoniae	strong	China	2018-01-01	74	274494	637597	5673524	yes (594)	ambiguous_bases	ST15	1	1	1	1	1	1	1	143-3LV	ybt 14; ICEKp12	4	4	5	4	1	294	329	2	4	101	2	-	0	-	-	-	-	-	-	-	-	-	-	-	-	-
624c6ec237ff7c44bf24c895	SAMN19015964	3.1.3	4	Klebsiella pneumoniae	strong	China	2018-01-01	73	250502	584760	5599525	yes (391)	ambiguous_bases	ST15	1	1	1	1	1	1	1	143-3LV	ybt 14; ICEKp12	4	4	5	4	1	294	329	2	4	101	2	-	0	-	-	-	-	-	-	-	-	-	-	-	-	-
624c6ec237ff7c64b924c88d	SAMN19015955	3.1.3	4	Klebsiella pneumoniae	strong	China	2018-01-01	77	345782	584831	5676710	yes (98)	ambiguous_bases	ST15	1	1	1	1	1	1	1	143-3LV	ybt 14; ICEKp12	4	4	5	4	1	294	329	2	4	101	2	-	0	-	-	-	-	-	-	-	-	-	-	-	-	-
624c6ec237ff7c747324c891	SAMN19015959	3.1.3	4	Klebsiella pneumoniae	strong	China	2018-01-01	70	274463	637398	5619854	yes (987)	ambiguous_bases	ST15	1	1	1	1	1	1	1	143-3LV	ybt 14; ICEKp12	4	4	5	4	1	294	329	2	4	101	2	-	0	-	-	-	-	-	-	-	-	-	-	-	-	-
624c6ec237ff7c74e124c89d	SAMN19015972	3.1.3	4	Klebsiella pneumoniae	strong	China	2018-01-01	101	236934	773919	5632198	yes (295)	ambiguous_bases	ST15	1	1	1	1	1	1	1	143-3LV	ybt 14; ICEKp12	4	4	5	4	1	294	329	2	4	101	2	-	0	-	-	-	-	-	-	-	-	-	-	-	-	-
624c6ec237ff7c9fa524c8fd	SAMN19015980	3.1.3	4	Klebsiella pneumoniae	strong	China	2018-01-01	66	274495	682777	5630539	yes (194)	ambiguous_bases	ST15	1	1	1	1	1	1	1	143-3LV	ybt 14; ICEKp12	4	4	5	4	1	294	329	2	4	101	2	-	0	-	-	-	-	-	-	-	-	-	-	-	-	-
624c6ec237ff7cba4124c907	SAMN19015988	3.1.3	4	Klebsiella pneumoniae	strong	China	2018-01-01	69	274881	682812	5625553	yes (298)	ambiguous_bases	ST15	1	1	1	1	1	1	1	143-3LV	ybt 14; ICEKp12	4	4	5	4	1	294	329	2	4	101	2	-	0	-	-	-	-	-	-	-	-	-	-	-	-	-
624c6ec237ff7cfa2d24c911	SAMN19015997	3.1.3	4	Klebsiella pneumoniae	strong	China	2018-01-01	97	324270	797980	5488049	no	-	ST15	1	1	1	1	1	1	1	0	-	-	-	-	-	-	-	-	-	-	-	-	-	0	-	-	-	-	-	-	-	-	-	-	-	-	-
624c6ec337ff7c121724ca3a	SAMN19016020	3.1.3	4	Klebsiella pneumoniae	strong	China	2018-01-01	91	212262	601354	5589603	yes (94)	ambiguous_bases	ST15	1	1	1	1	1	1	1	143-3LV	ybt 14; ICEKp12	4	4	5	4	1	294	329	2	4	101	2	-	0	-	-	-	-	-	-	-	-	-	-	-	-	-
624c6ec337ff7c29e124ca54	SAMN19016045	3.1.3	4	Klebsiella pneumoniae	strong	China	2018-01-01	80	286182	682666	5684124	yes (193)	ambiguous_bases	ST15	1	1	1	1	1	1	1	143-3LV	ybt 14; ICEKp12	4	4	5	4	1	294	329	2	4	101	2	-	0	-	-	-	-	-	-	-	-	-	-	-	-	-
624c6ec337ff7c308b24ca48	SAMN19016034	3.1.3	4	Klebsiella pneumoniae	strong	China	2018-01-01	81	275113	682884	5611255	yes (485)	ambiguous_bases	ST15	1	1	1	1	1	1	1	143-4LV	ybt 14; ICEKp12	4	4	5	4	1	294	329	2	4	101	168	-	0	-	-	-	-	-	-	-	-	-	-	-	-	-
624c6ec337ff7c3a4e24ca32	SAMN19016009	3.1.3	4	Klebsiella pneumoniae	strong	China	2018-01-01	95	210714	567507	5694589	yes (386)	ambiguous_bases	ST15	1	1	1	1	1	1	1	143-3LV	ybt 14; ICEKp12	4	4	5	4	1	294	329	2	4	101	2	-	0	-	-	-	-	-	-	-	-	-	-	-	-	-
624c6ec337ff7c42fc24ca6a	SAMN19016065	3.1.3	4	Klebsiella pneumoniae	strong	China	2018-01-01	77	275113	682857	5680007	yes (485)	ambiguous_bases	ST15	1	1	1	1	1	1	1	143-3LV	ybt 14; ICEKp12	4	4	5	4	1	294	329	2	4	101	2	-	0	-	-	-	-	-	-	-	-	-	-	-	-	-
624c6ec337ff7c7f7424ca3f	SAMN19016025	3.1.3	4	Klebsiella pneumoniae	strong	China	2018-01-01	72	345926	717036	5667904	yes (294)	ambiguous_bases	ST15	1	1	1	1	1	1	1	143-3LV	ybt 14; ICEKp12	4	4	5	4	1	294	329	2	4	101	2	-	0	-	-	-	-	-	-	-	-	-	-	-	-	-
624c6ec337ff7ce07724ca56	SAMN19016047	3.1.3	4	Klebsiella pneumoniae	strong	China	2018-01-01	104	274762	683282	5708906	yes (690)	ambiguous_bases	ST15	1	1	1	1	1	1	1	143-3LV	ybt 14; ICEKp12	4	4	5	4	1	294	329	2	4	101	2	-	0	-	-	-	-	-	-	-	-	-	-	-	-	-
65c4cab6b20de047f406fb72	SAMN29642414	3.1.3	4	Klebsiella pneumoniae	strong	Uruguay	2017-11-20	74	203301	466770	5372985	yes (729)	ambiguous_bases	ST11	3	3	1	1	1	1	4	183	ybt 9; ICEKp3	5	11	6	5	1	25	37	9	5	5	11	-	0	-	-	-	-	-	-	-	-	-	-	-	-	-
65c495f85f13bb0b3ef41232	SAMN29642413	3.1.3	4	Klebsiella pneumoniae	strong	Uruguay	2017-08-28	79	185945	466929	5381833	yes (800)	ambiguous_bases	ST11	3	3	1	1	1	1	4	183	ybt 9; ICEKp3	5	11	6	5	1	25	37	9	5	5	11	-	0	-	-	-	-	-	-	-	-	-	-	-	-	-
65c6021a10bc376fec4b814d	SAMN29642412	3.1.3	4	Klebsiella pneumoniae	strong	Uruguay	2017-07-06	75	199978	453144	5379900	yes (493)	ambiguous_bases	ST11	3	3	1	1	1	1	4	183	ybt 9; ICEKp3	5	11	6	5	1	25	37	9	5	5	11	-	0	-	-	-	-	-	-	-	-	-	-	-	-	-
65c4cab6b20de03e2106fb73	SAMN29642410	3.1.3	4	Klebsiella pneumoniae	strong	Uruguay	2017-06-24	76	178523	562929	5358060	yes (505)	ambiguous_bases	ST11	3	3	1	1	1	1	4	183	ybt 9; ICEKp3	5	11	6	5	1	25	37	9	5	5	11	-	0	-	-	-	-	-	-	-	-	-	-	-	-	-
65c5e53410bc37568b4b722b	SAMN29642409	3.1.3	4	Klebsiella pneumoniae	strong	Uruguay	2017-05-28	109	158139	338924	5520429	yes (401)	ambiguous_bases	ST11	3	3	1	1	1	1	4	183	ybt 9; ICEKp3	5	11	6	5	1	25	37	9	5	5	11	-	0	-	-	-	-	-	-	-	-	-	-	-	-	-
65c5e53410bc37c58d4b722d	SAMN29642407	3.1.3	4	Klebsiella pneumoniae	strong	Uruguay	2017-05-10	79	158067	466770	5381202	yes (690)	ambiguous_bases	ST11	3	3	1	1	1	1	4	183	ybt 9; ICEKp3	5	11	6	5	1	25	37	9	5	5	11	-	0	-	-	-	-	-	-	-	-	-	-	-	-	-
624cc19137ff7c47e424dcc6	SAMN14967577	3.1.3	4	Klebsiella pneumoniae	strong	USA	2017-05-02	87	150860	353945	5549734	yes (490)	ambiguous_bases	ST11	3	3	1	1	1	1	4	503	ybt 9; ICEKp3	140	11	6	5	1	60	65	9	5	5	11	-	0	-	-	-	-	-	-	-	-	-	-	-	-	-
65c6021a10bc373e984b814e	SAMN29642403	3.1.3	4	Klebsiella pneumoniae	strong	Uruguay	2017-04-18	78	168446	563437	5375597	yes (305)	ambiguous_bases	ST11	3	3	1	1	1	1	4	183	ybt 9; ICEKp3	5	11	6	5	1	25	37	9	5	5	11	-	0	-	-	-	-	-	-	-	-	-	-	-	-	-
65c5e53410bc3772a54b722f	SAMN29642402	3.1.3	4	Klebsiella pneumoniae	strong	Uruguay	2017-04-12	101	155896	354169	5514727	yes (204)	ambiguous_bases	ST11	3	3	1	1	1	1	4	183	ybt 9; ICEKp3	5	11	6	5	1	25	37	9	5	5	11	-	0	-	-	-	-	-	-	-	-	-	-	-	-	-
65c495f85f13bb388cf41233	SAMN29642401	3.1.3	4	Klebsiella pneumoniae	strong	Uruguay	2017-04-11	104	173036	466770	5514731	yes (683)	ambiguous_bases	ST11	3	3	1	1	1	1	4	183	ybt 9; ICEKp3	5	11	6	5	1	25	37	9	5	5	11	-	0	-	-	-	-	-	-	-	-	-	-	-	-	-
65c495f85f13bb322df41234	SAMN29642400	3.1.3	4	Klebsiella pneumoniae	strong	Uruguay	2017-03-15	53	260495	563742	5391418	yes (193)	ambiguous_bases	ST11	3	3	1	1	1	1	4	183	ybt 9; ICEKp3	5	11	6	5	1	25	37	9	5	5	11	-	0	-	-	-	-	-	-	-	-	-	-	-	-	-
624c72c398030c0aaa449d2b	SAMN20033418	3.1.3	4	Klebsiella pneumoniae	strong	Australia	2017-01-01	136	151786	392532	5968920	yes (296)	ambiguous_bases	ST11	3	3	1	1	1	1	4	503-1LV	ybt 9; ICEKp3	140	11	6	5*	1	60	65	9	5	5	11	-	0	-	-	-	-	-	-	-	-	-	-	-	-	-
624c6ec237ff7c011b24c881	SAMN19015885	3.1.3	4	Klebsiella pneumoniae	strong	China	2017-01-01	74	250502	584760	5580862	yes (295)	ambiguous_bases	ST15	1	1	1	1	1	1	1	143-3LV	ybt 14; ICEKp12	4	4	5	4	1	294	329	2	4	101	2	-	0	-	-	-	-	-	-	-	-	-	-	-	-	-
624c6ec237ff7c1bdf24c9c5	SAMN19015875	3.1.3	4	Klebsiella pneumoniae	strong	China	2017-01-01	59	250185	682755	5556546	yes (1572)	ambiguous_bases	ST15	1	1	1	1	1	1	1	143-3LV	ybt 14; ICEKp12	4	4	5	4	1	294	329	2	4	101	2	-	0	-	-	-	-	-	-	-	-	-	-	-	-	-
624c6ec237ff7ca07e24c84e	SAMN19015857	3.1.3	4	Klebsiella pneumoniae	strong	China	2017-01-01	88	198711	773920	5602331	yes (199)	ambiguous_bases	ST15	1	1	1	1	1	1	1	143-3LV	ybt 14; ICEKp12	4	4	5	4	1	294	329	2	4	101	2	-	0	-	-	-	-	-	-	-	-	-	-	-	-	-
624c6ec337ff7c0bf224cb9f	SAMN19015943	3.1.3	4	Klebsiella pneumoniae	strong	China	2017-01-01	75	250131	584759	5674342	yes (495)	ambiguous_bases	ST15	1	1	1	1	1	1	1	143-3LV	ybt 14; ICEKp12	4	4	5	4	1	294	329	2	4	101	2	-	0	-	-	-	-	-	-	-	-	-	-	-	-	-
624c6ec337ff7c218124cb94	SAMN19015933	3.1.3	4	Klebsiella pneumoniae	strong	China	2017-01-01	76	274346	584886	5672576	yes (484)	ambiguous_bases	ST15	1	1	1	1	1	1	1	143-3LV	ybt 14; ICEKp12	4	4	5	4	1	294	329	2	4	101	2	-	0	-	-	-	-	-	-	-	-	-	-	-	-	-
624c6ec337ff7c21b224cb7e	SAMN19015913	3.1.3	4	Klebsiella pneumoniae	strong	China	2017-01-01	75	250131	584609	5672380	yes (95)	ambiguous_bases	ST15	1	1	1	1	1	1	1	143-3LV	ybt 14; ICEKp12	4	4	5	4	1	294	329	2	4	101	2	-	0	-	-	-	-	-	-	-	-	-	-	-	-	-
624c6ec337ff7c782524cab6	SAMN19015878	3.1.3	4	Klebsiella pneumoniae	strong	China	2017-01-01	61	184816	516369	5550646	yes (1565)	ambiguous_bases	ST15	1	1	1	1	1	1	1	143-3LV	ybt 14; ICEKp12	4	4	5	4	1	294	329	2	4	101	2	-	0	-	-	-	-	-	-	-	-	-	-	-	-	-
624c6ec337ff7c7b8224cb8f	SAMN19015928	3.1.3	4	Klebsiella pneumoniae	strong	China	2017-01-01	80	275114	682685	5678683	yes (194)	ambiguous_bases	ST15	1	1	1	1	1	1	1	143-3LV	ybt 14; ICEKp12	4	4	5	4	1	294	329	2	4	101	2	-	0	-	-	-	-	-	-	-	-	-	-	-	-	-
624c6ec337ff7c862f24cb9b	SAMN19015939	3.1.3	4	Klebsiella pneumoniae	strong	China	2017-01-01	76	274464	682857	5673523	yes (396)	ambiguous_bases	ST15	1	1	1	1	1	1	1	143-3LV	ybt 14; ICEKp12	4	4	5	4	1	294	329	2	4	101	2	-	0	-	-	-	-	-	-	-	-	-	-	-	-	-
624c6ec337ff7ca1c424cb99	SAMN19015937	3.1.3	4	Klebsiella pneumoniae	strong	China	2017-01-01	72	274464	682757	5676048	yes (397)	ambiguous_bases	ST15	1	1	1	1	1	1	1	143-3LV	ybt 14; ICEKp12	4	4	5	4	1	294	329	2	4	101	2	-	0	-	-	-	-	-	-	-	-	-	-	-	-	-
624c6ec237ff7c551924c94b	SAMN19016597	3.1.3	4	Klebsiella pneumoniae	strong	USA	2017-01-01	116	116346	355274	5805690	yes (1223)	ambiguous_bases	ST11	3	3	1	1	1	1	4	503	ybt 9; ICEKp3	140	11	6	5	1	60	65	9	5	5	11	-	0	-	-	-	-	-	-	-	-	-	-	-	-	-
624c6ec337ff7c256524cc8f	SAMN15868737	3.1.3	4	Klebsiella pneumoniae	strong	USA	2017-01-01	94	191928	474595	5806032	yes (296)	ambiguous_bases	ST11	3	3	1	1	1	1	4	503	ybt 9; ICEKp3	140	11	6	5	1	60	65	9	5	5	11	-	0	-	-	-	-	-	-	-	-	-	-	-	-	-
624cc19237ff7c5cdf24df4f	SAMN15868372	3.1.3	4	Klebsiella pneumoniae	strong	USA	2017-01-01	207	99861	338070	5776739	yes (784)	ambiguous_bases	ST11	3	3	1	1	1	1	4	503	ybt 9; ICEKp3	140	11	6	5	1	60	65	9	5	5	11	-	0	-	-	-	-	-	-	-	-	-	-	-	-	-
624cc19237ff7c68c424de9d	SAMN15868497	3.1.3	4	Klebsiella pneumoniae	strong	USA	2017-01-01	83	204171	405554	5503564	yes (588)	ambiguous_bases	ST11	3	3	1	1	1	1	4	0	-	-	-	-	-	-	-	-	-	-	-	-	-	0	-	-	-	-	-	-	-	-	-	-	-	-	-
5f47c9a4f87f391f4f91c0b7	SAMN12343039	3.1.3	4	Klebsiella pneumoniae	strong	Australia	2016-01-01	97	256702	864042	5904857	yes (586)	ambiguous_bases	ST11	3	3	1	1	1	1	4	174	ybt 9; ICEKp3	5	11	6	5	1	34	15	9	5	5	11	-	0	-	-	-	-	-	-	-	-	-	-	-	-	-
5f47e121f87f393c8391c2b8	SAMN12343038	3.1.3	4	Klebsiella pneumoniae	strong	Australia	2016-01-01	97	256702	864042	5904857	yes (586)	ambiguous_bases	ST11	3	3	1	1	1	1	4	174	ybt 9; ICEKp3	5	11	6	5	1	34	15	9	5	5	11	-	0	-	-	-	-	-	-	-	-	-	-	-	-	-
62ac9942289af200293b33fd	SAMN08783852	3.1.3	4	Klebsiella pneumoniae	strong	USA	2015-08-11	101	165633	347954	5619279	yes (1086)	ambiguous_bases	ST15	1	1	1	1	1	1	1	0	-	-	-	-	-	-	-	-	-	-	-	-	-	0	-	-	-	-	-	-	-	-	-	-	-	-	-
5f49bad8677a5512ca2481c5	SAMEA104554881	3.1.3	4	Klebsiella pneumoniae	strong	Brazil	2015-01-01	96	203875	497405	5674559	yes (195)	ambiguous_bases	ST11	3	3	1	1	1	1	4	183	ybt 9; ICEKp3	5	11	6	5	1	25	37	9	5	5	11	-	0	-	-	-	-	-	-	-	-	-	-	-	-	-
62ac966f289af200293ab473	SAMEA104554882	3.1.3	4	Klebsiella pneumoniae	strong	Brazil	2015-01-01	145	129454	310494	5518707	yes (415)	ambiguous_bases	ST11	3	3	1	1	1	1	4	183-2LV	ybt 9; ICEKp3 (truncated)	5	11	6	5	1	25	37	9	5*-58%	5	11*	-	0	-	-	-	-	-	-	-	-	-	-	-	-	-
5f487f87677a55d6e524686f	SAMN12342858	3.1.3	4	Klebsiella pneumoniae	strong	Australia	2014-01-01	90	165681	433586	5525515	yes (694)	ambiguous_bases	ST15	1	1	1	1	1	1	1	448-2LV	ybt 16; ICEKp12	100	15	5	4	11	353	422	2	11	4	210	-	0	-	-	-	-	-	-	-	-	-	-	-	-	-
5f481aba677a55ac85246071	SAMN04868732	3.1.3	4	Klebsiella pneumoniae	strong	Brazil	2013-01-31	97	203876	559322	5848050	yes (1361)	ambiguous_bases	ST11	3	3	1	1	1	1	4	346	ybt 0; ICEKp10	48	15	5	94	60	181	200	50	11	4	84	-	17	clb 3	2	10	2	2	2	2	2	8	2	2	2	2
5f488c65677a554246246970	SAMEA3729841	3.1.3	4	Klebsiella pneumoniae	strong	Turkey	2013-01-01	81	191304	507515	5745162	yes (494)	ambiguous_bases	ST15	1	1	1	1	1	1	1	448-2LV	ybt 16; ICEKp12	100	15	5	4	11	353	422	2	11	4	210	-	0	-	-	-	-	-	-	-	-	-	-	-	-	-
5f48eaf1f87f3941ee91df93	SAMEA3729830	3.1.3	4	Klebsiella pneumoniae	strong	Turkey	2013-01-01	83	191890	507306	5747127	yes (787)	ambiguous_bases	ST15	1	1	1	1	1	1	1	448-2LV	ybt 16; ICEKp12	100	15	5	4	11	353	422	2	11	4	210	-	0	-	-	-	-	-	-	-	-	-	-	-	-	-
5f49f083677a5581b624854d	SAMEA3729822	3.1.3	4	Klebsiella pneumoniae	strong	Turkey	2013-01-01	86	184876	507737	5748731	yes (507)	ambiguous_bases	ST15	1	1	1	1	1	1	1	448-2LV	ybt 16; ICEKp12	100	15	5	4	11	353	422	2	11	4	210	-	0	-	-	-	-	-	-	-	-	-	-	-	-	-
5f4a039964435f64b07480cc	SAMEA3729842	3.1.3	4	Klebsiella pneumoniae	strong	Turkey	2013-01-01	82	206621	507306	5747699	yes (980)	ambiguous_bases	ST15	1	1	1	1	1	1	1	448-2LV	ybt 16; ICEKp12	100	15	5	4	11	353	422	2	11	4	210	-	0	-	-	-	-	-	-	-	-	-	-	-	-	-
5f4a1d6264435f04107482b6	SAMEA3729838	3.1.3	4	Klebsiella pneumoniae	strong	Turkey	2013-01-01	85	206621	507737	5744725	yes (393)	ambiguous_bases	ST15	1	1	1	1	1	1	1	448-2LV	ybt 16; ICEKp12	100	15	5	4	11	353	422	2	11	4	210	-	0	-	-	-	-	-	-	-	-	-	-	-	-	-
5f48635764435f4d747455a7	SAMN08720195	3.1.3	4	Klebsiella pneumoniae	strong	USA	2012-01-01	102	180315	497262	5721675	yes (490)	ambiguous_bases	ST11	3	3	1	1	1	1	4	71-1LV	ybt 10; ICEKp4	3	10	4	3	29	111*	94	29	10	41	10	-	0	-	-	-	-	-	-	-	-	-	-	-	-	-
5f480053677a555408245e64	SAMN02927720	3.1.3	4	Klebsiella pneumoniae	strong	Brazil	2010-01-01	293	42987	129627	5877338	yes (1199)	ambiguous_bases	ST11	3	3	1	1	1	1	4	277-1LV	ybt 16; ICEKp12 (truncated)	6	15	5	4	11	33*-28%	23	2	11	4	2	-	0	-	-	-	-	-	-	-	-	-	-	-	-	-
624cbf8437ff7cd68b24d5a7	SAMN06350011	3.1.3	4	Klebsiella pneumoniae	strong	Brazil	2006-11-18	84	172444	374847	5466738	yes (388)	ambiguous_bases	ST11	3	3	1	1	1	1	4	0	-	-	-	-	-	-	-	-	-	-	-	-	-	0	-	-	-	-	-	-	-	-	-	-	-	-	-
68371b85e9b49d1c03dceda2	WYZHKP41	3.1.3	4	Klebsiella pneumoniae	strong	China	2023	132	129859	328797	5829561	no	-	ST11	3	3	1	1	1	1	4	503-1LV	ybt 9; ICEKp3	140	11	6	5	1	305	65	9	5	5	11	-	0	-	-	-	-	-	-	-	-	-	-	-	-	-
68371b85e9b49d446ddceda4	WYZHKP43	3.1.3	4	Klebsiella pneumoniae	strong	China	2023	137	129859	328797	5807129	no	-	ST11	3	3	1	1	1	1	4	503-1LV	ybt 9; ICEKp3	140	11	6	5	1	305	65	9	5	5	11	-	0	-	-	-	-	-	-	-	-	-	-	-	-	-
68371b85e9b49d7f53dceda5	WYZHKP44	3.1.3	4	Klebsiella pneumoniae	strong	China	2023	130	130972	328797	5819959	no	-	ST11	3	3	1	1	1	1	4	503-1LV	ybt 9; ICEKp3	140	11	6	5	1	305	65	9	5	5	11	-	0	-	-	-	-	-	-	-	-	-	-	-	-	-
68371b85e9b49dc53ddceda3	WYZHKP42	3.1.3	4	Klebsiella pneumoniae	strong	China	2023	125	167776	328797	5828423	no	-	ST11	3	3	1	1	1	1	4	503-1LV	ybt 9; ICEKp3	140	11	6	5	1	305	65	9	5	5	11	-	0	-	-	-	-	-	-	-	-	-	-	-	-	-
68371b85e9b49df331dceda6	WYZHKP45	3.1.3	4	Klebsiella pneumoniae	strong	China	2023	132	129859	328797	5820898	no	-	ST11	3	3	1	1	1	1	4	503-1LV	ybt 9; ICEKp3	140	11	6	5	1	305	65	9	5	5	11	-	0	-	-	-	-	-	-	-	-	-	-	-	-	-
68371b85e9b49d93f4dceda7	WYZHKP46	3.1.3	4	Klebsiella pneumoniae	strong	China	2023	83	212692	585039	5628121	no	-	ST15	1	1	1	1	1	1	1	143-3LV	ybt 14; ICEKp12	4	4	5	4	1	294	329	2	4	101	2	-	0	-	-	-	-	-	-	-	-	-	-	-	-	-
65c34c3a44ae85469a2baeb4	SAMN37607772	3.1.3	4	Klebsiella pneumoniae	strong	USA	2023	105	218556	581693	5448947	yes (595)	ambiguous_bases	ST15	1	1	1	1	1	1	1	0	-	-	-	-	-	-	-	-	-	-	-	-	-	0	-	-	-	-	-	-	-	-	-	-	-	-	-
65c3818b44ae858e792bb9be	SAMN35687201	3.1.3	4	Klebsiella pneumoniae	strong	USA	2023	103	192288	581698	5502355	yes (595)	ambiguous_bases	ST15	1	1	1	1	1	1	1	384-1LV	ybt 10; ICEKp4	16	12	4	3	3	61	54	3	97	9	39	-	0	-	-	-	-	-	-	-	-	-	-	-	-	-
68371b85e9b49d03c9dced86	WYZHKP13	3.1.3	4	Klebsiella pneumoniae	strong	China	2022	127	123519	328797	5775949	no	-	ST11	3	3	1	1	1	1	4	503-1LV	ybt 9; ICEKp3	140	11	6	5	1	305	65	9	5	5	11	-	0	-	-	-	-	-	-	-	-	-	-	-	-	-
68371b85e9b49d07dbdced98	WYZHKP31	3.1.3	4	Klebsiella pneumoniae	strong	China	2022	132	129859	328797	5763205	no	-	ST11	3	3	1	1	1	1	4	503-1LV	ybt 9; ICEKp3	140	11	6	5	1	305	65	9	5	5	11	-	0	-	-	-	-	-	-	-	-	-	-	-	-	-
68371b85e9b49d19fbdced9f	WYZHKP38	3.1.3	4	Klebsiella pneumoniae	strong	China	2022	135	123521	328797	5818803	no	-	ST11	3	3	1	1	1	1	4	503-1LV	ybt 9; ICEKp3	140	11	6	5	1	305	65	9	5	5	11	-	0	-	-	-	-	-	-	-	-	-	-	-	-	-
68371b85e9b49d329ddced97	WYZHKP30	3.1.3	4	Klebsiella pneumoniae	strong	China	2022	88	168921	396220	5510690	no	-	ST11	3	3	1	1	1	1	4	503	ybt 9; ICEKp3	140	11	6	5	1	60	65	9	5	5	11	-	0	-	-	-	-	-	-	-	-	-	-	-	-	-
68371b85e9b49d3556dced7f	WYZHKP06	3.1.3	4	Klebsiella pneumoniae	strong	China	2022	124	125191	328797	5785709	no	-	ST11	3	3	1	1	1	1	4	503-1LV	ybt 9; ICEKp3	140	11	6	5	1	305	65	9	5	5	11	-	0	-	-	-	-	-	-	-	-	-	-	-	-	-
68371b85e9b49d373bdced8d	WYZHKP20	3.1.3	4	Klebsiella pneumoniae	strong	China	2022	140	129859	328775	5777326	no	-	ST11	3	3	1	1	1	1	4	503-1LV	ybt 9; ICEKp3	140	11	6	5	1	305	65	9	5	5	11	-	0	-	-	-	-	-	-	-	-	-	-	-	-	-
68371b85e9b49d3ba2dceda8	WYZHKP101	3.1.3	4	Klebsiella pneumoniae	strong	China	2022	128	130972	328797	5779241	no	-	ST11	3	3	1	1	1	1	4	503-1LV	ybt 9; ICEKp3	140	11	6	5	1	305	65	9	5	5	11	-	0	-	-	-	-	-	-	-	-	-	-	-	-	-
68371b85e9b49d3c9edced9e	WYZHKP37	3.1.3	4	Klebsiella pneumoniae	strong	China	2022	137	130972	328797	5748841	no	-	ST11	3	3	1	1	1	1	4	503-1LV	ybt 9; ICEKp3	140	11	6	5	1	305	65	9	5	5	11	-	0	-	-	-	-	-	-	-	-	-	-	-	-	-
68371b85e9b49d45fedceda0	WYZHKP39	3.1.3	4	Klebsiella pneumoniae	strong	China	2022	139	129859	328797	5820809	no	-	ST11	3	3	1	1	1	1	4	503-1LV	ybt 9; ICEKp3	140	11	6	5	1	305	65	9	5	5	11	-	0	-	-	-	-	-	-	-	-	-	-	-	-	-
68371b85e9b49d663edced92	WYZHKP25	3.1.3	4	Klebsiella pneumoniae	strong	China	2022	141	129859	328797	5808425	no	-	ST11	3	3	1	1	1	1	4	503-1LV	ybt 9; ICEKp3	140	11	6	5	1	305	65	9	5	5	11	-	0	-	-	-	-	-	-	-	-	-	-	-	-	-
68371b85e9b49d670adced9b	WYZHKP34	3.1.3	4	Klebsiella pneumoniae	strong	China	2022	134	151796	328797	5849254	no	-	ST11	3	3	1	1	1	1	4	503-1LV	ybt 9; ICEKp3	140	11	6	5	1	305	65	9	5	5	11	-	0	-	-	-	-	-	-	-	-	-	-	-	-	-
68371b85e9b49d67b4dced8b	WYZHKP18	3.1.3	4	Klebsiella pneumoniae	strong	China	2022	138	129859	328797	5823255	no	-	ST11	3	3	1	1	1	1	4	503-1LV	ybt 9; ICEKp3	140	11	6	5	1	305	65	9	5	5	11	-	0	-	-	-	-	-	-	-	-	-	-	-	-	-
68371b85e9b49d6888dced8a	WYZHKP17	3.1.3	4	Klebsiella pneumoniae	strong	China	2022	136	129859	328797	5858869	no	-	ST11	3	3	1	1	1	1	4	503-1LV	ybt 9; ICEKp3	140	11	6	5	1	305	65	9	5	5	11	-	0	-	-	-	-	-	-	-	-	-	-	-	-	-
68371b85e9b49d7a1adced7c	WYZHKP03	3.1.3	4	Klebsiella pneumoniae	strong	China	2022	134	129471	328797	5832723	no	-	ST11	3	3	1	1	1	1	4	503-1LV	ybt 9; ICEKp3	140	11	6	5	1	305	65	9	5	5	11	-	0	-	-	-	-	-	-	-	-	-	-	-	-	-
68371b85e9b49d7b87dceda9	WYZHKP102	3.1.3	4	Klebsiella pneumoniae	strong	China	2022	121	129859	328797	5793081	no	-	ST11	3	3	1	1	1	1	4	503-1LV	ybt 9; ICEKp3	140	11	6	5	1	305	65	9	5	5	11	-	0	-	-	-	-	-	-	-	-	-	-	-	-	-
68371b85e9b49d7ef5dced87	WYZHKP14	3.1.3	4	Klebsiella pneumoniae	strong	China	2022	130	129859	328797	5810016	no	-	ST11	3	3	1	1	1	1	4	503-1LV	ybt 9; ICEKp3	140	11	6	5	1	305	65	9	5	5	11	-	0	-	-	-	-	-	-	-	-	-	-	-	-	-
68371b85e9b49d8566dced7e	WYZHKP05	3.1.3	4	Klebsiella pneumoniae	strong	China	2022	130	129859	328797	5831559	no	-	ST11	3	3	1	1	1	1	4	503-1LV	ybt 9; ICEKp3	140	11	6	5	1	305	65	9	5	5	11	-	0	-	-	-	-	-	-	-	-	-	-	-	-	-
68371b85e9b49d93d7dced82	WYZHKP09	3.1.3	4	Klebsiella pneumoniae	strong	China	2022	126	121978	328775	5928170	no	-	ST11	3	3	1	1	1	1	4	503-1LV	ybt 9; ICEKp3	140	11	6	5	1	305	65	9	5	5	11	-	0	-	-	-	-	-	-	-	-	-	-	-	-	-
68371b85e9b49d9da2dced80	WYZHKP07	3.1.3	4	Klebsiella pneumoniae	strong	China	2022	137	130972	328797	5830940	no	-	ST11	3	3	1	1	1	1	4	503-1LV	ybt 9; ICEKp3	140	11	6	5	1	305	65	9	5	5	11	-	0	-	-	-	-	-	-	-	-	-	-	-	-	-
68371b85e9b49da489dced88	WYZHKP15	3.1.3	4	Klebsiella pneumoniae	strong	China	2022	132	138518	328797	5806925	no	-	ST11	3	3	1	1	1	1	4	503-1LV	ybt 9; ICEKp3	140	11	6	5	1	305	65	9	5	5	11	-	0	-	-	-	-	-	-	-	-	-	-	-	-	-
68371b85e9b49daef4dced7a	WYZHKP01	3.1.3	4	Klebsiella pneumoniae	strong	China	2022	130	129859	328797	5830156	no	-	ST11	3	3	1	1	1	1	4	503-1LV	ybt 9; ICEKp3	140	11	6	5	1	305	65	9	5	5	11	-	0	-	-	-	-	-	-	-	-	-	-	-	-	-
68371b85e9b49db709dced8f	WYZHKP22	3.1.3	4	Klebsiella pneumoniae	strong	China	2022	135	129859	328797	5856187	no	-	ST11	3	3	1	1	1	1	4	503-1LV	ybt 9; ICEKp3	140	11	6	5	1	305	65	9	5	5	11	-	0	-	-	-	-	-	-	-	-	-	-	-	-	-
68371b85e9b49dbb97dceda1	WYZHKP40	3.1.3	4	Klebsiella pneumoniae	strong	China	2022	138	129859	328797	5823826	no	-	ST11	3	3	1	1	1	1	4	503-1LV	ybt 9; ICEKp3	140	11	6	5	1	305	65	9	5	5	11	-	0	-	-	-	-	-	-	-	-	-	-	-	-	-
68371b85e9b49dd35edced8e	WYZHKP21	3.1.3	4	Klebsiella pneumoniae	strong	China	2022	133	130973	328797	5855453	no	-	ST11	3	3	1	1	1	1	4	503-1LV	ybt 9; ICEKp3	140	11	6	5	1	305	65	9	5	5	11	-	0	-	-	-	-	-	-	-	-	-	-	-	-	-
68371b85e9b49dd997dced89	WYZHKP16	3.1.3	4	Klebsiella pneumoniae	strong	China	2022	126	151812	328797	5810630	no	-	ST11	3	3	1	1	1	1	4	503-1LV	ybt 9; ICEKp3	140	11	6	5	1	305	65	9	5	5	11	-	0	-	-	-	-	-	-	-	-	-	-	-	-	-
68371b85e9b49debdadced96	WYZHKP29	3.1.3	4	Klebsiella pneumoniae	strong	China	2022	134	125321	328797	5819949	no	-	ST11	3	3	1	1	1	1	4	503-1LV	ybt 9; ICEKp3	140	11	6	5	1	305	65	9	5	5	11	-	0	-	-	-	-	-	-	-	-	-	-	-	-	-
68371b85e9b49ded3adced85	WYZHKP12	3.1.3	4	Klebsiella pneumoniae	strong	China	2022	136	123519	328775	5820303	no	-	ST11	3	3	1	1	1	1	4	503-1LV	ybt 9; ICEKp3	140	11	6	5	1	305	65	9	5	5	11	-	0	-	-	-	-	-	-	-	-	-	-	-	-	-
68371b85e9b49dffd9dced7d	WYZHKP04	3.1.3	4	Klebsiella pneumoniae	strong	China	2022	122	129859	328775	5786162	no	-	ST11	3	3	1	1	1	1	4	503-1LV	ybt 9; ICEKp3	140	11	6	5	1	305	65	9	5	5	11	-	0	-	-	-	-	-	-	-	-	-	-	-	-	-
68371b85e9b49d136edced81	WYZHKP08	3.1.3	4	Klebsiella pneumoniae	strong	China	2022	107	176133	409901	5667247	no	-	ST11	3	3	1	1	1	1	4	503	ybt 9; ICEKp3	140	11	6	5	1	60	65	9	5	5	11	-	0	-	-	-	-	-	-	-	-	-	-	-	-	-
68371b85e9b49df072dced93	WYZHKP26	3.1.3	4	Klebsiella pneumoniae	strong	China	2022	111	175648	409901	5744717	no	-	ST11	3	3	1	1	1	1	4	503	ybt 9; ICEKp3	140	11	6	5	1	60	65	9	5	5	11	-	0	-	-	-	-	-	-	-	-	-	-	-	-	-
68371b85e9b49d4357dced91	WYZHKP24	3.1.3	4	Klebsiella pneumoniae	strong	China	2022	64	238765	829162	5498287	no	-	ST290	2	1	1	37	10	1	86	393	ybt 14; ICEKp5	81	4	5	4	1	8	243	2	4	4	2	-	0	-	-	-	-	-	-	-	-	-	-	-	-	-
68371b85e9b49d174edced83	WYZHKP10	3.1.3	4	Klebsiella pneumoniae	strong	China	2022	84	188150	474963	5643795	no	-	ST15	1	1	1	1	1	1	1	143-3LV	ybt 14; ICEKp12	4	4	5	4	1	294	329	2	4	101	2	-	0	-	-	-	-	-	-	-	-	-	-	-	-	-
68371b85e9b49d268fdced84	WYZHKP11	3.1.3	4	Klebsiella pneumoniae	strong	China	2022	74	225972	585020	5630114	no	-	ST15	1	1	1	1	1	1	1	143-3LV	ybt 14; ICEKp12	4	4	5	4	1	294	329	2	4	101	2	-	0	-	-	-	-	-	-	-	-	-	-	-	-	-
68371b85e9b49d30e8dced94	WYZHKP27	3.1.3	4	Klebsiella pneumoniae	strong	China	2022	72	307480	682766	5631783	no	-	ST15	1	1	1	1	1	1	1	143-3LV	ybt 14; ICEKp12	4	4	5	4	1	294	329	2	4	101	2	-	0	-	-	-	-	-	-	-	-	-	-	-	-	-
68371b85e9b49d3ee2dced9a	WYZHKP33	3.1.3	4	Klebsiella pneumoniae	strong	China	2022	74	199125	572662	5628628	no	-	ST15	1	1	1	1	1	1	1	143-3LV	ybt 14; ICEKp12	4	4	5	4	1	294	329	2	4	101	2	-	0	-	-	-	-	-	-	-	-	-	-	-	-	-
68371b85e9b49d4cb8dced9d	WYZHKP36	3.1.3	4	Klebsiella pneumoniae	strong	China	2022	79	212808	585039	5628146	no	-	ST15	1	1	1	1	1	1	1	143-3LV	ybt 14; ICEKp12	4	4	5	4	1	294	329	2	4	101	2	-	0	-	-	-	-	-	-	-	-	-	-	-	-	-
68371b85e9b49d4e4edced99	WYZHKP32	3.1.3	4	Klebsiella pneumoniae	strong	China	2022	75	224969	585039	5615876	no	-	ST15	1	1	1	1	1	1	1	143-3LV	ybt 14; ICEKp12	4	4	5	4	1	294	329	2	4	101	2	-	0	-	-	-	-	-	-	-	-	-	-	-	-	-
68371b85e9b49d673bdced7b	WYZHKP02	3.1.3	4	Klebsiella pneumoniae	strong	China	2022	71	192072	567647	5535908	no	-	ST15	1	1	1	1	1	1	1	143-3LV	ybt 14; ICEKp12	4	4	5	4	1	294	329	2	4	101	2	-	0	-	-	-	-	-	-	-	-	-	-	-	-	-
68371b85e9b49d68c7dced9c	WYZHKP35	3.1.3	4	Klebsiella pneumoniae	strong	China	2022	77	212808	585039	5629991	no	-	ST15	1	1	1	1	1	1	1	143-3LV	ybt 14; ICEKp12	4	4	5	4	1	294	329	2	4	101	2	-	0	-	-	-	-	-	-	-	-	-	-	-	-	-
68371b85e9b49d73bbdced90	WYZHKP23	3.1.3	4	Klebsiella pneumoniae	strong	China	2022	81	226243	584837	5672011	no	-	ST15	1	1	1	1	1	1	1	143-3LV	ybt 14; ICEKp12	4	4	5	4	1	294	329	2	4	101	2	-	0	-	-	-	-	-	-	-	-	-	-	-	-	-
68371b85e9b49d9d15dced95	WYZHKP28	3.1.3	4	Klebsiella pneumoniae	strong	China	2022	70	226243	572662	5612505	no	-	ST15	1	1	1	1	1	1	1	143-3LV	ybt 14; ICEKp12	4	4	5	4	1	294	329	2	4	101	2	-	0	-	-	-	-	-	-	-	-	-	-	-	-	-
68371b85e9b49dca63dced8c	WYZHKP19	3.1.3	4	Klebsiella pneumoniae	strong	China	2022	68	226234	682766	5678256	no	-	ST15	1	1	1	1	1	1	1	143-3LV	ybt 14; ICEKp12	4	4	5	4	1	294	329	2	4	101	2	-	0	-	-	-	-	-	-	-	-	-	-	-	-	-
65c6021910bc37e2274b7c70	SAMEA113574966	3.1.3	4	Klebsiella pneumoniae	strong	Portugal	2022	51	367305	674112	5508786	yes (294)	ambiguous_bases	ST15	1	1	1	1	1	1	1	0	-	-	-	-	-	-	-	-	-	-	-	-	-	0	-	-	-	-	-	-	-	-	-	-	-	-	-
658026685b0defa65489912a	SAMN31037987	3.1.3	4	Klebsiella pneumoniae	strong	USA	2022	111	192288	581693	5512339	yes (505)	ambiguous_bases	ST15	1	1	1	1	1	1	1	384-1LV	ybt 10; ICEKp4	16	12	4	3	3	61	54	3	97	9	39	-	0	-	-	-	-	-	-	-	-	-	-	-	-	-
6582e074ebb2f7a78ebbd9d5	SAMN29507159	3.1.3	4	Klebsiella pneumoniae	strong	USA	2022	64	212316	440439	5243852	yes (1123)	ambiguous_bases	ST15	1	1	1	1	1	1	1	0	-	-	-	-	-	-	-	-	-	-	-	-	-	0	-	-	-	-	-	-	-	-	-	-	-	-	-
65c6021a10bc375fd04b815e	SAMN29894108	3.1.3	4	Klebsiella pneumoniae	strong	USA	2022	142	118298	581371	5496455	yes (100)	ambiguous_bases	ST15	1	1	1	1	1	1	1	384-1LV	ybt 10; ICEKp4	16	12	4	3	3	61	54	3	97	9	39	-	0	-	-	-	-	-	-	-	-	-	-	-	-	-
65c495f85f13bb4b56f41257	SAMN29893945	3.1.3	4	Klebsiella pneumoniae	strong	China	2021	95	176222	367348	5679338	yes (296)	ambiguous_bases	ST11	3	3	1	1	1	1	4	503	ybt 9; ICEKp3	140	11	6	5	1	60	65	9	5	5	11	-	0	-	-	-	-	-	-	-	-	-	-	-	-	-
65c5e53410bc3701994b723e	SAMN29893946	3.1.3	4	Klebsiella pneumoniae	strong	China	2021	96	176222	367716	5677443	yes (490)	ambiguous_bases	ST11	3	3	1	1	1	1	4	503	ybt 9; ICEKp3	140	11	6	5	1	60	65	9	5	5	11	-	0	-	-	-	-	-	-	-	-	-	-	-	-	-
65c6021a10bc3763104b8162	SAMN29894129	3.1.3	4	Klebsiella pneumoniae	strong	China	2021	97	162000	367348	5679354	yes (197)	ambiguous_bases	ST11	3	3	1	1	1	1	4	503	ybt 9; ICEKp3	140	11	6	5	1	60	65	9	5	5	11	-	0	-	-	-	-	-	-	-	-	-	-	-	-	-
65c6021a10bc37115f4b7dcb	SAMN26567296	3.1.3	4	Klebsiella pneumoniae	strong	Japan	2020	149	151791	483583	6008921	yes (593)	ambiguous_bases	ST11	3	3	1	1	1	1	4	503-1LV	ybt 9; ICEKp3	140	11	6	5	1	60	65*	9	5	5	11	-	0	-	-	-	-	-	-	-	-	-	-	-	-	-
6582e073ebb2f71a76bbd636	SAMEA110371713	3.1.3	4	Klebsiella pneumoniae	strong	Portugal	2019	69	245873	459671	5600304	yes (99)	ambiguous_bases	ST15	1	1	1	1	1	1	1	0	-	-	-	-	-	-	-	-	-	-	-	-	-	0	-	-	-	-	-	-	-	-	-	-	-	-	-
65c4cab5b20de0005606f768	SAMEA112746558	3.1.3	4	Klebsiella pneumoniae	strong	Portugal	2019	111	203890	674133	5714036	yes (295)	ambiguous_bases	ST15	1	1	1	1	1	1	1	0	-	-	-	-	-	-	-	-	-	-	-	-	-	0	-	-	-	-	-	-	-	-	-	-	-	-	-
657064147ece9487ec3090b7	SAMEA110371664	3.1.3	4	Klebsiella pneumoniae	strong	Portugal	2018	104	198431	503295	5564683	yes (1172)	ambiguous_bases	ST15	1	1	1	1	1	1	1	384-1LV	ybt 10; ICEKp4	16	12	4	3	3	61	54	3	97	9	39	-	0	-	-	-	-	-	-	-	-	-	-	-	-	-
657064147ece94c2eb3090b3	SAMEA110371654	3.1.3	4	Klebsiella pneumoniae	strong	Portugal	2018	111	198612	727711	5621399	yes (1379)	ambiguous_bases	ST15	1	1	1	1	1	1	1	384-1LV	ybt 10; ICEKp4	16	12	4	3	3	61	54	3	97	9	39	-	0	-	-	-	-	-	-	-	-	-	-	-	-	-
658026675b0def1223898c25	SAMEA110371667	3.1.3	4	Klebsiella pneumoniae	strong	Portugal	2018	73	229929	819637	5519279	yes (99)	ambiguous_bases	ST15	1	1	1	1	1	1	1	384-1LV	ybt 10; ICEKp4	16	12	4	3	3	61	54	3	97	9	39	-	0	-	-	-	-	-	-	-	-	-	-	-	-	-
65c4cab5b20de005b706f5cd	SAMEA110371648	3.1.3	4	Klebsiella pneumoniae	strong	Portugal	2018	106	192487	676828	5622545	yes (883)	ambiguous_bases	ST15	1	1	1	1	1	1	1	384-1LV	ybt 10; ICEKp4	16	12	4	3	3	61	54	3	97	9	39	-	0	-	-	-	-	-	-	-	-	-	-	-	-	-
65c34c3944ae854fd72baa23	SAMEA113935112	3.1.3	4	Klebsiella pneumoniae	strong	Spain	2018	66	262310	585582	5529970	yes (398)	ambiguous_bases	ST15	1	1	1	1	1	1	1	0	-	-	-	-	-	-	-	-	-	-	-	-	-	0	-	-	-	-	-	-	-	-	-	-	-	-	-
65c495f75f13bb2829f40f34	SAMEA113935118	3.1.3	4	Klebsiella pneumoniae	strong	Spain	2018	69	192684	466705	5525393	yes (1290)	ambiguous_bases	ST15	1	1	1	1	1	1	1	0	-	-	-	-	-	-	-	-	-	-	-	-	-	0	-	-	-	-	-	-	-	-	-	-	-	-	-
65c495f75f13bb4921f40f32	SAMEA113935111	3.1.3	4	Klebsiella pneumoniae	strong	Spain	2018	63	284542	674119	5529829	yes (405)	ambiguous_bases	ST15	1	1	1	1	1	1	1	0	-	-	-	-	-	-	-	-	-	-	-	-	-	0	-	-	-	-	-	-	-	-	-	-	-	-	-
658026685b0def5800899130	SAMN31262931	3.1.3	4	Klebsiella pneumoniae	strong	Australia	2017	134	189394	392889	5976263	yes (95)	ambiguous_bases	ST11	3	3	1	1	1	1	4	503-1LV	ybt 9; ICEKp3	140	11	6	5*	1	60	65	9	5	5	11	-	0	-	-	-	-	-	-	-	-	-	-	-	-	-
65c34c3944ae852d5e2baa15	SAMEA113935079	3.1.3	4	Klebsiella pneumoniae	strong	Spain	2017	70	194383	466435	5650731	yes (1480)	ambiguous_bases	ST15	1	1	1	1	1	1	1	0	-	-	-	-	-	-	-	-	-	-	-	-	-	0	-	-	-	-	-	-	-	-	-	-	-	-	-
65c34c3944ae856c042baa1b	SAMEA113935096	3.1.3	4	Klebsiella pneumoniae	strong	Spain	2017	62	289064	585039	5532665	yes (607)	ambiguous_bases	ST15	1	1	1	1	1	1	1	0	-	-	-	-	-	-	-	-	-	-	-	-	-	0	-	-	-	-	-	-	-	-	-	-	-	-	-
65c34c3944ae85b78c2baa13	SAMEA113935074	3.1.3	4	Klebsiella pneumoniae	strong	Spain	2017	67	192684	466620	5651577	yes (1290)	ambiguous_bases	ST15	1	1	1	1	1	1	1	0	-	-	-	-	-	-	-	-	-	-	-	-	-	0	-	-	-	-	-	-	-	-	-	-	-	-	-
65c495f75f13bbbf72f40f2a	SAMEA113935093	3.1.3	4	Klebsiella pneumoniae	strong	Spain	2017	62	325859	584637	5531738	yes (593)	ambiguous_bases	ST15	1	1	1	1	1	1	1	0	-	-	-	-	-	-	-	-	-	-	-	-	-	0	-	-	-	-	-	-	-	-	-	-	-	-	-
624c54aa98030c3d7c448292	SAMEA7556457	3.1.3	4	Klebsiella pneumoniae	strong	Brazil	2016	118	255572	620556	5874944	yes (397)	ambiguous_bases	ST11	3	3	1	1	1	1	4	346	ybt 0; ICEKp10	48	15	5	94	60	181	200	50	11	4	84	-	17	clb 3	2	10	2	2	2	2	2	8	2	2	2	2
624c54aa98030c405d448296	SAMEA7556462	3.1.3	4	Klebsiella pneumoniae	strong	Brazil	2016	105	143170	352465	6114189	yes (593)	ambiguous_bases	ST11	3	3	1	1	1	1	4	346	ybt 0; ICEKp10	48	15	5	94	60	181	200	50	11	4	84	-	17	clb 3	2	10	2	2	2	2	2	8	2	2	2	2
624c54aa98030c6352448285	SAMEA7556444	3.1.3	4	Klebsiella pneumoniae	strong	Brazil	2016	88	189455	518832	5824415	yes (597)	ambiguous_bases	ST11	3	3	1	1	1	1	4	346-1LV	ybt 0; ICEKp10	48	15	5*	94	60	181	200	50	11	4	84	-	17	clb 3	2	10	2	2	2	2	2	8	2	2	2	2
624c54aa98030c64ba44829c	SAMEA7556468	3.1.3	4	Klebsiella pneumoniae	strong	Brazil	2016	106	189535	533437	5800781	yes (393)	ambiguous_bases	ST11	3	3	1	1	1	1	4	346	ybt 0; ICEKp10	48	15	5	94	60	181	200	50	11	4	84	-	17	clb 3	2	10	2	2	2	2	2	8	2	2	2	2
[truncated: 68 more columns]
